# Supplementary material for: First Experimental Study of the Influence of Extracellular Vesicles Derived from Multipotent Stromal Cells on Osseointegration of Dental Implants
Source: Int J Mol Sci. 2021 Aug 16;22(16):8774. doi: 10.3390/ijms22168774 (PMC8395855; doi:10.3390/ijms22168774)
Supplement: Supplementary file 1 [file ijms-22-08774-s001.zip]

Archive with 1 entries (1 files):
- ijms-1318518-supplementary.pdf
